# Supplementary material for: Eupolybothrus cavernicolus Komerički & Stoev sp. n. (Chilopoda: Lithobiomorpha: Lithobiidae): the first eukaryotic species description combining transcriptomic, DNA barcoding and micro-CT imaging data
Source: Biodivers Data J. 2013 Oct 28;(1):e1013. doi: 10.3897/BDJ.1.e1013 (PMC3964625; doi:10.3897/BDJ.1.e1013)
Supplement: XML Treatment for Eupolybothrus leostygis [file BDJ.1.e1013-treatment2.xml]

<!DOCTYPE tp:taxon-treatment
  PUBLIC "-//TaxonX//DTD Taxonomic Treatment Publishing DTD v0 20100105//EN" "tax-treatment-NSO.dtd">
<tp:taxon-treatment xmlns:tp="http://www.plazi.org/taxpub"><tp:treatment-meta><mixed-citation publication-type="journal"><person-group><name><surname>Stoev</surname><given-names>Pavel</given-names></name><name><surname>Komerički</surname><given-names>Ana</given-names></name><name><surname>Akkari</surname><given-names>Nesrine</given-names></name><name><surname>Liu</surname><given-names>Shanlin</given-names></name><name><surname>Zhou</surname><given-names>Xin</given-names></name><name><surname>Weigand</surname><given-names>Alexander M.</given-names></name><name><surname>Hostens</surname><given-names>Jeroen</given-names></name><name><surname>Hunter</surname><given-names>Christopher I.</given-names></name><name><surname>Edmunds</surname><given-names>Scott C.</given-names></name><name><surname>Porco</surname><given-names>David</given-names></name><name><surname>Zapparoli</surname><given-names>Marzio</given-names></name><name><surname>Georgiev</surname><given-names>Teodor</given-names></name><name><surname>Mietchen</surname><given-names>Daniel</given-names></name><name><surname>Roberts</surname><given-names>David</given-names></name><name><surname>Faulwetter</surname><given-names>Sarah</given-names></name><name><surname>Smith</surname><given-names>Vincent</given-names></name><name><surname>Penev</surname><given-names>Lyubomir</given-names></name></person-group><article-title><italic><tp:taxon-name><tp:taxon-name-part taxon-name-part-type="genus">Eupolybothrus</tp:taxon-name-part> <tp:taxon-name-part taxon-name-part-type="species">cavernicolus</tp:taxon-name-part></tp:taxon-name></italic> Komerički &amp; Stoev sp. n. (<tp:taxon-name><tp:taxon-name-part taxon-name-part-type="classis">Chilopoda</tp:taxon-name-part></tp:taxon-name>: <tp:taxon-name><tp:taxon-name-part taxon-name-part-type="ordo">Lithobiomorpha</tp:taxon-name-part></tp:taxon-name>: <tp:taxon-name><tp:taxon-name-part taxon-name-part-type="familia">Lithobiidae</tp:taxon-name-part></tp:taxon-name>): the first eukaryotic species description combining transcriptomic, DNA barcoding and micro-CT imaging data</article-title><source>Biodivers Data J</source><day>28</day><month>10</month><year>2013</year><volume>2013</volume><issue>1</issue><pub-id pub-id-type="doi">10.3897/BDJ.1.e1013</pub-id></mixed-citation></tp:treatment-meta><tp:nomenclature><tp:taxon-name>
            <tp:taxon-name-part taxon-name-part-type="genus">Eupolybothrus</tp:taxon-name-part>
            <tp:taxon-name-part taxon-name-part-type="species">leostygis</tp:taxon-name-part>
            <object-id xmlns:xlink="http://www.w3.org/1999/xlink" xlink:type="simple" object-id-type="BOLD dataset">http://dx.doi.org/10.5883/DS-EUPCAV</object-id>
            <object-id xmlns:xlink="http://www.w3.org/1999/xlink" xlink:type="simple" object-id-type="Plazi">http://plazi.org:8080/GgSRS/html?CCEB9C62C87766E980DD858BC13468C8</object-id>
            <object-id xmlns:xlink="http://www.w3.org/1999/xlink" xlink:type="simple" object-id-type="GenBank">KF715047</object-id>
            <object-id xmlns:xlink="http://www.w3.org/1999/xlink" xlink:type="simple" object-id-type="GenBank">KF715051</object-id>
            <object-id xmlns:xlink="http://www.w3.org/1999/xlink" xlink:type="simple" object-id-type="GenBank">KF715053</object-id>
            <object-id xmlns:xlink="http://www.w3.org/1999/xlink" xlink:type="simple" object-id-type="GenBank">KF715060</object-id>
            <object-id xmlns:xlink="http://www.w3.org/1999/xlink" xlink:type="simple" object-id-type="GenBank">KF715055</object-id>
            <object-id xmlns:xlink="http://www.w3.org/1999/xlink" xlink:type="simple" object-id-type="GenBank">KF715056</object-id>
            <object-id xmlns:xlink="http://www.w3.org/1999/xlink" xlink:type="simple" object-id-type="GenBank">KF715057</object-id>
            <object-id xmlns:xlink="http://www.w3.org/1999/xlink" xlink:type="simple" object-id-type="GenBank">KF715058</object-id>
            <object-id xmlns:xlink="http://www.w3.org/1999/xlink" xlink:type="simple" object-id-type="MorphBank">999021822&amp;tsn=true</object-id>
          </tp:taxon-name><tp:taxon-authority>(Verhoeff, 1899)</tp:taxon-authority><tp:nomenclature-citation-list><tp:nomenclature-citation><tp:taxon-name><tp:taxon-name-part taxon-name-part-type="genus">Lithobius</tp:taxon-name-part> (<tp:taxon-name-part taxon-name-part-type="subgenus">Polybothrus</tp:taxon-name-part>) <tp:taxon-name-part taxon-name-part-type="species">leostygis</tp:taxon-name-part></tp:taxon-name><comment> Verhoeff, 1899 - <xref ref-type="bibr" rid="B413251">Verhoeff 1899</xref>: 451-452.</comment></tp:nomenclature-citation></tp:nomenclature-citation-list></tp:nomenclature><tp:treatment-sec sec-type="materials"><title>Other material</title><list list-type="alpha-lower" list-content="occurrences"><list-item><p><bold>Occurrence:</bold> recordedBy: <named-content xmlns:xlink="http://www.w3.org/1999/xlink" content-type="dwc:recordedBy" xlink:type="simple">J. Bedek</named-content>; individualCount: <named-content xmlns:xlink="http://www.w3.org/1999/xlink" content-type="dwc:individualCount" xlink:type="simple">1</named-content>; sex: <named-content xmlns:xlink="http://www.w3.org/1999/xlink" content-type="dwc:sex" xlink:type="simple">male</named-content>; lifeStage: <named-content xmlns:xlink="http://www.w3.org/1999/xlink" content-type="dwc:lifeStage" xlink:type="simple">adult</named-content>; <bold>Location:</bold> country: <named-content xmlns:xlink="http://www.w3.org/1999/xlink" content-type="dwc:country" xlink:type="simple">Croatia</named-content>; stateProvince: <named-content xmlns:xlink="http://www.w3.org/1999/xlink" content-type="dwc:stateProvince" xlink:type="simple">Dubrovnik-Neretva</named-content>; locality: <named-content xmlns:xlink="http://www.w3.org/1999/xlink" content-type="dwc:locality" xlink:type="simple">Jama u Zabirađu, Zabirađe, Osojnik</named-content>; <bold>Event:</bold> samplingProtocol: <named-content xmlns:xlink="http://www.w3.org/1999/xlink" content-type="dwc:samplingProtocol" xlink:type="simple">hand collected</named-content>; eventDate: <named-content xmlns:xlink="http://www.w3.org/1999/xlink" content-type="dwc:eventDate" xlink:type="simple">30 March 2008</named-content>; <bold>Record Level:</bold> institutionCode: <named-content xmlns:xlink="http://www.w3.org/1999/xlink" content-type="dwc:institutionCode" xlink:type="simple">ZMUC</named-content>; collectionCode: <named-content xmlns:xlink="http://www.w3.org/1999/xlink" content-type="dwc:collectionCode" xlink:type="simple">zmuc00029441</named-content></p></list-item></list></tp:treatment-sec><tp:treatment-sec sec-type="Notes"><title>Notes</title><p>As the morphology of <italic><tp:taxon-name><tp:taxon-name-part taxon-name-part-type="genus">Eupolybothrus</tp:taxon-name-part> <tp:taxon-name-part taxon-name-part-type="species">leostygis</tp:taxon-name-part></tp:taxon-name></italic> is still insufficiently known, we provide here scanning electron microscope images (Figs <xref ref-type="fig" rid="F413124">14</xref>, <xref ref-type="fig" rid="F413131">15</xref>, <xref ref-type="fig" rid="F413138">16</xref>) based on an adult male specimen collected in Jama u Zabiradu Cave.</p></tp:treatment-sec><tp:treatment-sec><!--Section generated to contain objects referenced in tp:taxon-treatment.--><fig-group id="F413124" position="float" orientation="portrait"><caption><p><italic><tp:taxon-name><tp:taxon-name-part taxon-name-part-type="genus">Eupolybothrus</tp:taxon-name-part> <tp:taxon-name-part taxon-name-part-type="species">leostygis</tp:taxon-name-part></tp:taxon-name></italic> (Verhoeff, 1899), male.</p></caption><fig id="F413129" position="float" orientation="portrait"><label>Figure 14a.</label><caption><p>ocelli</p></caption><graphic xmlns:xlink="http://www.w3.org/1999/xlink" xlink:href="biodiversity_data_journal-1-e1013-g014_a.jpg" position="float" orientation="portrait" xlink:type="simple"/></fig><fig id="F413130" position="float" orientation="portrait"><label>Figure 14b.</label><caption><p>forcipules, ventral view</p></caption><graphic xmlns:xlink="http://www.w3.org/1999/xlink" xlink:href="biodiversity_data_journal-1-e1013-g014_b.jpg" position="float" orientation="portrait" xlink:type="simple"/></fig></fig-group><fig-group id="F413131" position="float" orientation="portrait"><caption><p><italic><tp:taxon-name><tp:taxon-name-part taxon-name-part-type="genus">Eupolybothrus</tp:taxon-name-part> <tp:taxon-name-part taxon-name-part-type="species">leostygis</tp:taxon-name-part></tp:taxon-name></italic> (Verhoeff, 1899), male.</p></caption><fig id="F413136" position="float" orientation="portrait"><label>Figure 15a.</label><caption><p>tergite 14 and intermediate tergite, dorsal view</p></caption><graphic xmlns:xlink="http://www.w3.org/1999/xlink" xlink:href="biodiversity_data_journal-1-e1013-g015_a.jpg" position="float" orientation="portrait" xlink:type="simple"/></fig><fig id="F413137" position="float" orientation="portrait"><label>Figure 15b.</label><caption><p>close up of posterior part of prefemur of leg 14 showing the expanded distal part bearing feebly defined setose protuberance</p></caption><graphic xmlns:xlink="http://www.w3.org/1999/xlink" xlink:href="biodiversity_data_journal-1-e1013-g015_b.jpg" position="float" orientation="portrait" xlink:type="simple"/></fig></fig-group><fig id="F413138" position="float" orientation="portrait"><label>Figure 16.</label><caption><p><italic><tp:taxon-name><tp:taxon-name-part taxon-name-part-type="genus">Eupolybothrus</tp:taxon-name-part> <tp:taxon-name-part taxon-name-part-type="species">leostygis</tp:taxon-name-part></tp:taxon-name></italic> (Verhoeff, 1899), male: prefemur 15 showing the bare knob, dorsal view.</p></caption><graphic xmlns:xlink="http://www.w3.org/1999/xlink" xlink:href="biodiversity_data_journal-1-e1013-g016.jpg" position="float" orientation="portrait" xlink:type="simple"/></fig></tp:treatment-sec><ref-list><ref id="B413251"><element-citation xmlns:xlink="http://www.w3.org/1999/xlink" publication-type="article" xlink:type="simple"><person-group person-group-type="author"><name name-style="western"><surname>Verhoeff</surname><given-names>KW</given-names></name></person-group><year>1899</year><article-title>Beitrage zur Kenntnis palaarktischer Myriopoden. XI. Aufsatz: Neue und wenig bekannte Lithobiiden</article-title><source>Verhandlungen der Zoologisch-botanischen Gesellschaft in Wien</source><volume>49</volume><fpage>451</fpage><lpage>459</lpage></element-citation></ref></ref-list></tp:taxon-treatment>
